# Supplementary material for: New records in vascular plants alien to Kyrgyzstan
Source: Biodivers Data J. 2014 Jan 21;(2):e1018. doi: 10.3897/BDJ.2.e1018 (PMC4030214; doi:10.3897/BDJ.2.e1018)
Supplement: XML Treatment for Glaucium corniculatum [file BDJ.2.e1018-treatment7.xml]

<!DOCTYPE tp:taxon-treatment
  PUBLIC "-//TaxonX//DTD Taxonomic Treatment Publishing DTD v0 20100105//EN" "tax-treatment-NSO.dtd">
<tp:taxon-treatment xmlns:tp="http://www.plazi.org/taxpub"><tp:treatment-meta><mixed-citation publication-type="journal"><person-group><name><surname>Lazkov</surname><given-names>Georgy</given-names></name><name><surname>Sennikov</surname><given-names>Alexander</given-names></name></person-group><article-title>New records in vascular plants alien to Kyrgyzstan</article-title><source>Biodivers Data J</source><day>21</day><month>1</month><year>2014</year><volume>2014</volume><issue>2</issue><pub-id pub-id-type="doi">10.3897/BDJ.2.e1018</pub-id></mixed-citation></tp:treatment-meta><tp:nomenclature><tp:taxon-name>
            <tp:taxon-name-part taxon-name-part-type="genus">Glaucium</tp:taxon-name-part>
            <tp:taxon-name-part taxon-name-part-type="species">corniculatum</tp:taxon-name-part>
            <object-id xmlns:xlink="http://www.w3.org/1999/xlink" xlink:type="simple" object-id-type="IPNI">urn:lsid:ipni.org:names:161608-3</object-id>
          </tp:taxon-name><tp:taxon-authority>(L.) Rudolph</tp:taxon-authority></tp:nomenclature><tp:treatment-sec sec-type="materials"><title>Materials</title><list list-type="alpha-lower" list-content="occurrences"><list-item><p><bold>Type status:</bold> <named-content xmlns:xlink="http://www.w3.org/1999/xlink" content-type="dwc:typeStatus" xlink:type="simple">Other material</named-content>. <bold>Occurrence:</bold> catalogNumber: <named-content xmlns:xlink="http://www.w3.org/1999/xlink" content-type="dwc:catalogNumber" xlink:type="simple">25</named-content>; recordedBy: <named-content xmlns:xlink="http://www.w3.org/1999/xlink" content-type="dwc:recordedBy" xlink:type="simple">Manual of vascular plants of Central Asia</named-content>; <bold>Taxon:</bold> family: <named-content xmlns:xlink="http://www.w3.org/1999/xlink" content-type="dwc:family" xlink:type="simple"><tp:taxon-name><tp:taxon-name-part taxon-name-part-type="familia">Papaveraceae</tp:taxon-name-part></tp:taxon-name></named-content>; genus: <named-content xmlns:xlink="http://www.w3.org/1999/xlink" content-type="dwc:genus" xlink:type="simple"><tp:taxon-name><tp:taxon-name-part taxon-name-part-type="genus">Glaucium</tp:taxon-name-part></tp:taxon-name></named-content>; specificEpithet: <named-content xmlns:xlink="http://www.w3.org/1999/xlink" content-type="dwc:specificEpithet" xlink:type="simple">corniculatum</named-content>; taxonRank: <named-content xmlns:xlink="http://www.w3.org/1999/xlink" content-type="dwc:taxonRank" xlink:type="simple">species</named-content>; scientificNameAuthorship: <named-content xmlns:xlink="http://www.w3.org/1999/xlink" content-type="dwc:scientificNameAuthorship" xlink:type="simple">(L.) Curt.</named-content>; <bold>Location:</bold> continent: <named-content xmlns:xlink="http://www.w3.org/1999/xlink" content-type="dwc:continent" xlink:type="simple">Asia</named-content>; country: <named-content xmlns:xlink="http://www.w3.org/1999/xlink" content-type="dwc:country" xlink:type="simple">Kyrgyzstan</named-content>; stateProvince: <named-content xmlns:xlink="http://www.w3.org/1999/xlink" content-type="dwc:stateProvince" xlink:type="simple">Chüy Region</named-content>; locality: <named-content xmlns:xlink="http://www.w3.org/1999/xlink" content-type="dwc:locality" xlink:type="simple">Kant Town, as a weed on experimental fields</named-content>; decimalLatitude: <named-content xmlns:xlink="http://www.w3.org/1999/xlink" content-type="dwc:decimalLatitude" xlink:type="simple">42.945</named-content>; decimalLongitude: <named-content xmlns:xlink="http://www.w3.org/1999/xlink" content-type="dwc:decimalLongitude" xlink:type="simple">74.828</named-content>; <bold>Identification:</bold> identifiedBy: <named-content xmlns:xlink="http://www.w3.org/1999/xlink" content-type="dwc:identifiedBy" xlink:type="simple">V.K.Pazij</named-content>; dateIdentified: <named-content xmlns:xlink="http://www.w3.org/1999/xlink" content-type="dwc:dateIdentified" xlink:type="simple">01/01/1974</named-content>; <bold>Event:</bold> eventDate: <named-content xmlns:xlink="http://www.w3.org/1999/xlink" content-type="dwc:eventDate" xlink:type="simple">01/01/1974-31/12/1974</named-content>; year: <named-content xmlns:xlink="http://www.w3.org/1999/xlink" content-type="dwc:year" xlink:type="simple">1974</named-content>; habitat: <named-content xmlns:xlink="http://www.w3.org/1999/xlink" content-type="dwc:habitat" xlink:type="simple">experimental field, weed</named-content>; eventRemarks: <named-content xmlns:xlink="http://www.w3.org/1999/xlink" content-type="dwc:eventRemarks" xlink:type="simple">alien plant</named-content>; <bold>Record Level:</bold> basisOfRecord: <named-content xmlns:xlink="http://www.w3.org/1999/xlink" content-type="dwc:basisOfRecord" xlink:type="simple">literature</named-content></p></list-item><list-item><p><bold>Type status:</bold> <named-content xmlns:xlink="http://www.w3.org/1999/xlink" content-type="dwc:typeStatus" xlink:type="simple">Other material</named-content>. <bold>Occurrence:</bold> catalogNumber: <named-content xmlns:xlink="http://www.w3.org/1999/xlink" content-type="dwc:catalogNumber" xlink:type="simple">26</named-content>; recordedBy: <named-content xmlns:xlink="http://www.w3.org/1999/xlink" content-type="dwc:recordedBy" xlink:type="simple">G.Lazkov</named-content>; <bold>Taxon:</bold> family: <named-content xmlns:xlink="http://www.w3.org/1999/xlink" content-type="dwc:family" xlink:type="simple"><tp:taxon-name><tp:taxon-name-part taxon-name-part-type="familia">Papaveraceae</tp:taxon-name-part></tp:taxon-name></named-content>; genus: <named-content xmlns:xlink="http://www.w3.org/1999/xlink" content-type="dwc:genus" xlink:type="simple"><tp:taxon-name><tp:taxon-name-part taxon-name-part-type="genus">Glaucium</tp:taxon-name-part></tp:taxon-name></named-content>; specificEpithet: <named-content xmlns:xlink="http://www.w3.org/1999/xlink" content-type="dwc:specificEpithet" xlink:type="simple">corniculatum</named-content>; taxonRank: <named-content xmlns:xlink="http://www.w3.org/1999/xlink" content-type="dwc:taxonRank" xlink:type="simple">species</named-content>; scientificNameAuthorship: <named-content xmlns:xlink="http://www.w3.org/1999/xlink" content-type="dwc:scientificNameAuthorship" xlink:type="simple">(L.) Curt.</named-content>; <bold>Location:</bold> continent: <named-content xmlns:xlink="http://www.w3.org/1999/xlink" content-type="dwc:continent" xlink:type="simple">Asia</named-content>; country: <named-content xmlns:xlink="http://www.w3.org/1999/xlink" content-type="dwc:country" xlink:type="simple">Kyrgyzstan</named-content>; stateProvince: <named-content xmlns:xlink="http://www.w3.org/1999/xlink" content-type="dwc:stateProvince" xlink:type="simple">Chüy Region</named-content>; locality: <named-content xmlns:xlink="http://www.w3.org/1999/xlink" content-type="dwc:locality" xlink:type="simple">E of Kara-Balta Town, factory area (under construction)</named-content>; decimalLatitude: <named-content xmlns:xlink="http://www.w3.org/1999/xlink" content-type="dwc:decimalLatitude" xlink:type="simple">42.798333</named-content>; decimalLongitude: <named-content xmlns:xlink="http://www.w3.org/1999/xlink" content-type="dwc:decimalLongitude" xlink:type="simple">73.888611</named-content>; <bold>Identification:</bold> identifiedBy: <named-content xmlns:xlink="http://www.w3.org/1999/xlink" content-type="dwc:identifiedBy" xlink:type="simple">G.A.Lazkov</named-content>; dateIdentified: <named-content xmlns:xlink="http://www.w3.org/1999/xlink" content-type="dwc:dateIdentified" xlink:type="simple">22/06/2013</named-content>; <bold>Event:</bold> eventDate: <named-content xmlns:xlink="http://www.w3.org/1999/xlink" content-type="dwc:eventDate" xlink:type="simple">22/06/2013</named-content>; year: <named-content xmlns:xlink="http://www.w3.org/1999/xlink" content-type="dwc:year" xlink:type="simple">2013</named-content>; month: <named-content xmlns:xlink="http://www.w3.org/1999/xlink" content-type="dwc:month" xlink:type="simple">6</named-content>; day: <named-content xmlns:xlink="http://www.w3.org/1999/xlink" content-type="dwc:day" xlink:type="simple">22</named-content>; habitat: <named-content xmlns:xlink="http://www.w3.org/1999/xlink" content-type="dwc:habitat" xlink:type="simple">ruderal places</named-content>; eventRemarks: <named-content xmlns:xlink="http://www.w3.org/1999/xlink" content-type="dwc:eventRemarks" xlink:type="simple">alien plant</named-content>; <bold>Record Level:</bold> collectionID: <named-content xmlns:xlink="http://www.w3.org/1999/xlink" content-type="dwc:collectionID" xlink:type="simple">88420</named-content>; institutionCode: <named-content xmlns:xlink="http://www.w3.org/1999/xlink" content-type="dwc:institutionCode" xlink:type="simple">FRU</named-content>; basisOfRecord: <named-content xmlns:xlink="http://www.w3.org/1999/xlink" content-type="dwc:basisOfRecord" xlink:type="simple">specimen</named-content></p></list-item></list></tp:treatment-sec><tp:treatment-sec sec-type="Native distribution and occurrence in Central Asia"><title>Native distribution and occurrence in Central Asia</title><p>In Central Asia this species is native to Kopetdagh, Turkmenistan (<xref ref-type="bibr" rid="B419399">Nikitin and Geldykhanov 1988</xref>). Outside its native distribution area, it has been sporadically found in Turkmenistan (ruderal in oases), Uzbekistan (Tashkent City, roadsides; Fergana City, ruderal), and Kyrgyzstan (<xref ref-type="bibr" rid="B419460">Pazij 1974</xref>).</p></tp:treatment-sec><tp:treatment-sec sec-type="Occurrence in Kyrgyzstan"><title>Occurrence in Kyrgyzstan</title><p>In Kyrgyzstan, this species had only been recorded as ruderal on experiental fields in the Chüy Depression (<xref ref-type="bibr" rid="B419460">Pazij 1974</xref>) on the basis of collections kept at TASH. The second record in Kyrgyzstan was made in 2013 in the factory area east of Kara-Balta Town, lower part of N side of Kyrgyz Range (Fig. <xref ref-type="fig" rid="F465235">9</xref>), together with <italic><tp:taxon-name><tp:taxon-name-part taxon-name-part-type="genus">Chenopodium</tp:taxon-name-part> <tp:taxon-name-part taxon-name-part-type="species">vulvaria</tp:taxon-name-part></tp:taxon-name></italic> and <italic><tp:taxon-name><tp:taxon-name-part taxon-name-part-type="genus">Anthemis</tp:taxon-name-part> <tp:taxon-name-part taxon-name-part-type="species">ruthenica</tp:taxon-name-part></tp:taxon-name></italic> reported here. A few flowering individuals (Fig. <xref ref-type="fig" rid="F421077">6</xref>) were noticed.</p></tp:treatment-sec><tp:treatment-sec sec-type="Invasion status in Kyrgyzstan"><title>Invasion status in Kyrgyzstan</title><p>Because of the low number of individuals and the ephemerous nature of the previous record, the occurrence at Kara-Balta looks casual. The species has not yet been established in Kyrgyzstan.</p></tp:treatment-sec><tp:treatment-sec><!--Section generated to contain objects referenced in tp:taxon-treatment.--><fig id="F465235" position="float" orientation="portrait"><label>Figure 9.</label><caption><p>Distribution of <italic><tp:taxon-name><tp:taxon-name-part taxon-name-part-type="genus">Glaucium</tp:taxon-name-part> <tp:taxon-name-part taxon-name-part-type="species">corniculatum</tp:taxon-name-part></tp:taxon-name></italic>, <italic><tp:taxon-name><tp:taxon-name-part taxon-name-part-type="genus">Hirschfeldia</tp:taxon-name-part> <tp:taxon-name-part taxon-name-part-type="species">incana</tp:taxon-name-part></tp:taxon-name></italic>, <italic><tp:taxon-name><tp:taxon-name-part taxon-name-part-type="genus">Salvia</tp:taxon-name-part> <tp:taxon-name-part taxon-name-part-type="species">aethiopis</tp:taxon-name-part></tp:taxon-name></italic> and <italic><tp:taxon-name><tp:taxon-name-part taxon-name-part-type="genus">Tragus</tp:taxon-name-part> <tp:taxon-name-part taxon-name-part-type="species">racemosus</tp:taxon-name-part></tp:taxon-name></italic> in Kyrgyzstan.</p></caption><graphic xmlns:xlink="http://www.w3.org/1999/xlink" xlink:href="biodiversity_data_journal-2-e1018-g009.jpg" position="float" orientation="portrait" xlink:type="simple"/></fig><fig id="F421077" position="float" orientation="portrait"><label>Figure 6.</label><caption><p>The plants of <italic><tp:taxon-name><tp:taxon-name-part taxon-name-part-type="genus">Glaucium</tp:taxon-name-part> <tp:taxon-name-part taxon-name-part-type="species">corniculatum</tp:taxon-name-part></tp:taxon-name></italic> are very vigorous on waste ground. Kara-Balta Town, 22.06.2013. Photo: G.Lazkov.</p></caption><graphic xmlns:xlink="http://www.w3.org/1999/xlink" xlink:href="biodiversity_data_journal-2-e1018-g006.jpg" position="float" orientation="portrait" xlink:type="simple"/></fig></tp:treatment-sec><ref-list><ref id="B419399"><element-citation xmlns:xlink="http://www.w3.org/1999/xlink" publication-type="book" xlink:type="simple"><person-group person-group-type="author"><name name-style="western"><surname>Nikitin</surname><given-names>V. V.</given-names></name><name name-style="western"><surname>Geldykhanov</surname><given-names>A. M.</given-names></name></person-group><year>1988</year><article-title>Определитель растений Туркменистана</article-title><trans-title>Manual of vascular plants of Turkmenistan</trans-title><publisher-name>Science Publishers</publisher-name><publisher-loc>Leningrad</publisher-loc><size units="page">680</size><comment content-type="language">Russian</comment></element-citation></ref><ref id="B419460"><element-citation xmlns:xlink="http://www.w3.org/1999/xlink" publication-type="chapter" xlink:type="simple"><person-group person-group-type="author"><name name-style="western"><surname>Pazij</surname><given-names>V. K.</given-names></name></person-group><year>1974</year><chapter-title><tp:taxon-name>
              <tp:taxon-name-part taxon-name-part-type="familia">Papaveraceae</tp:taxon-name-part>
            </tp:taxon-name></chapter-title><person-group person-group-type="editor"><name name-style="western"><surname>Pakhomova</surname><given-names>M. G.</given-names></name></person-group><article-title>Conspectus florae Asiae Mediae</article-title><volume>4</volume><publisher-name>Academy of Sciences of the Uzbek SSR</publisher-name><publisher-loc>Tashkent</publisher-loc><size units="page">6–28</size><comment content-type="language">Russian</comment></element-citation></ref></ref-list></tp:taxon-treatment>
