# Supplementary material for: New records in vascular plants alien to Kyrgyzstan
Source: Biodivers Data J. 2014 Jan 21;(2):e1018. doi: 10.3897/BDJ.2.e1018 (PMC4030214; doi:10.3897/BDJ.2.e1018)
Supplement: XML Treatment for Arrhenatherum elatius [file BDJ.2.e1018-treatment8.xml]

<!DOCTYPE tp:taxon-treatment
  PUBLIC "-//TaxonX//DTD Taxonomic Treatment Publishing DTD v0 20100105//EN" "tax-treatment-NSO.dtd">
<tp:taxon-treatment xmlns:tp="http://www.plazi.org/taxpub"><tp:treatment-meta><mixed-citation publication-type="journal"><person-group><name><surname>Lazkov</surname><given-names>Georgy</given-names></name><name><surname>Sennikov</surname><given-names>Alexander</given-names></name></person-group><article-title>New records in vascular plants alien to Kyrgyzstan</article-title><source>Biodivers Data J</source><day>21</day><month>1</month><year>2014</year><volume>2014</volume><issue>2</issue><pub-id pub-id-type="doi">10.3897/BDJ.2.e1018</pub-id></mixed-citation></tp:treatment-meta><tp:nomenclature><tp:taxon-name>
            <tp:taxon-name-part taxon-name-part-type="genus">Arrhenatherum</tp:taxon-name-part>
            <tp:taxon-name-part taxon-name-part-type="species">elatius</tp:taxon-name-part>
            <object-id xmlns:xlink="http://www.w3.org/1999/xlink" xlink:type="simple" object-id-type="IPNI">urn:lsid:ipni.org:names:140632-3</object-id>
          </tp:taxon-name><tp:taxon-authority>J.Presl &amp; C.Presl 1819</tp:taxon-authority></tp:nomenclature><tp:treatment-sec sec-type="materials"><title>Materials</title><list list-type="alpha-lower" list-content="occurrences"><list-item><p><bold>Type status:</bold> <named-content xmlns:xlink="http://www.w3.org/1999/xlink" content-type="dwc:typeStatus" xlink:type="simple">Other material</named-content>. <bold>Occurrence:</bold> catalogNumber: <named-content xmlns:xlink="http://www.w3.org/1999/xlink" content-type="dwc:catalogNumber" xlink:type="simple">32</named-content>; recordedBy: <named-content xmlns:xlink="http://www.w3.org/1999/xlink" content-type="dwc:recordedBy" xlink:type="simple">student excursion of the Department of botany and plant physiology, Kyrgyz National University</named-content>; <bold>Taxon:</bold> family: <named-content xmlns:xlink="http://www.w3.org/1999/xlink" content-type="dwc:family" xlink:type="simple"><tp:taxon-name><tp:taxon-name-part taxon-name-part-type="familia">Poaceae</tp:taxon-name-part></tp:taxon-name></named-content>; genus: <named-content xmlns:xlink="http://www.w3.org/1999/xlink" content-type="dwc:genus" xlink:type="simple"><tp:taxon-name><tp:taxon-name-part taxon-name-part-type="genus">Arrhenatherum</tp:taxon-name-part></tp:taxon-name></named-content>; specificEpithet: <named-content xmlns:xlink="http://www.w3.org/1999/xlink" content-type="dwc:specificEpithet" xlink:type="simple">elatius</named-content>; taxonRank: <named-content xmlns:xlink="http://www.w3.org/1999/xlink" content-type="dwc:taxonRank" xlink:type="simple">species</named-content>; scientificNameAuthorship: <named-content xmlns:xlink="http://www.w3.org/1999/xlink" content-type="dwc:scientificNameAuthorship" xlink:type="simple">(L.) J.Presl &amp; C.Presl</named-content>; <bold>Location:</bold> continent: <named-content xmlns:xlink="http://www.w3.org/1999/xlink" content-type="dwc:continent" xlink:type="simple">Asia</named-content>; country: <named-content xmlns:xlink="http://www.w3.org/1999/xlink" content-type="dwc:country" xlink:type="simple">Kyrgyzstan</named-content>; stateProvince: <named-content xmlns:xlink="http://www.w3.org/1999/xlink" content-type="dwc:stateProvince" xlink:type="simple">Ysyk-Köl Region</named-content>; locality: <named-content xmlns:xlink="http://www.w3.org/1999/xlink" content-type="dwc:locality" xlink:type="simple">Vicinity of Bosteri Village</named-content>; decimalLatitude: <named-content xmlns:xlink="http://www.w3.org/1999/xlink" content-type="dwc:decimalLatitude" xlink:type="simple">42.6464</named-content>; decimalLongitude: <named-content xmlns:xlink="http://www.w3.org/1999/xlink" content-type="dwc:decimalLongitude" xlink:type="simple">77.1656</named-content>; <bold>Identification:</bold> identifiedBy: <named-content xmlns:xlink="http://www.w3.org/1999/xlink" content-type="dwc:identifiedBy" xlink:type="simple">G.A.Lazkov</named-content>; dateIdentified: <named-content xmlns:xlink="http://www.w3.org/1999/xlink" content-type="dwc:dateIdentified" xlink:type="simple">08/15/2013</named-content>; <bold>Event:</bold> eventDate: <named-content xmlns:xlink="http://www.w3.org/1999/xlink" content-type="dwc:eventDate" xlink:type="simple">01/06/2013-31/06/2013</named-content>; year: <named-content xmlns:xlink="http://www.w3.org/1999/xlink" content-type="dwc:year" xlink:type="simple">2013</named-content>; month: <named-content xmlns:xlink="http://www.w3.org/1999/xlink" content-type="dwc:month" xlink:type="simple">6</named-content>; eventRemarks: <named-content xmlns:xlink="http://www.w3.org/1999/xlink" content-type="dwc:eventRemarks" xlink:type="simple">alien plant</named-content>; <bold>Record Level:</bold> collectionID: <named-content xmlns:xlink="http://www.w3.org/1999/xlink" content-type="dwc:collectionID" xlink:type="simple">88420</named-content>; institutionCode: <named-content xmlns:xlink="http://www.w3.org/1999/xlink" content-type="dwc:institutionCode" xlink:type="simple">FRU</named-content>; basisOfRecord: <named-content xmlns:xlink="http://www.w3.org/1999/xlink" content-type="dwc:basisOfRecord" xlink:type="simple">specimen</named-content></p></list-item><list-item><p><bold>Type status:</bold> <named-content xmlns:xlink="http://www.w3.org/1999/xlink" content-type="dwc:typeStatus" xlink:type="simple">Other material</named-content>. <bold>Occurrence:</bold> catalogNumber: <named-content xmlns:xlink="http://www.w3.org/1999/xlink" content-type="dwc:catalogNumber" xlink:type="simple">33</named-content>; recordedBy: <named-content xmlns:xlink="http://www.w3.org/1999/xlink" content-type="dwc:recordedBy" xlink:type="simple">A. Sennikov &amp; G. Lazkov</named-content>; <bold>Taxon:</bold> family: <named-content xmlns:xlink="http://www.w3.org/1999/xlink" content-type="dwc:family" xlink:type="simple"><tp:taxon-name><tp:taxon-name-part taxon-name-part-type="familia">Poaceae</tp:taxon-name-part></tp:taxon-name></named-content>; genus: <named-content xmlns:xlink="http://www.w3.org/1999/xlink" content-type="dwc:genus" xlink:type="simple"><tp:taxon-name><tp:taxon-name-part taxon-name-part-type="genus">Arrhenatherum</tp:taxon-name-part></tp:taxon-name></named-content>; specificEpithet: <named-content xmlns:xlink="http://www.w3.org/1999/xlink" content-type="dwc:specificEpithet" xlink:type="simple">elatius</named-content>; taxonRank: <named-content xmlns:xlink="http://www.w3.org/1999/xlink" content-type="dwc:taxonRank" xlink:type="simple">species</named-content>; scientificNameAuthorship: <named-content xmlns:xlink="http://www.w3.org/1999/xlink" content-type="dwc:scientificNameAuthorship" xlink:type="simple">(L.) J.Presl &amp; C.Presl</named-content>; <bold>Location:</bold> continent: <named-content xmlns:xlink="http://www.w3.org/1999/xlink" content-type="dwc:continent" xlink:type="simple">Asia</named-content>; country: <named-content xmlns:xlink="http://www.w3.org/1999/xlink" content-type="dwc:country" xlink:type="simple">Kyrgyzstan</named-content>; stateProvince: <named-content xmlns:xlink="http://www.w3.org/1999/xlink" content-type="dwc:stateProvince" xlink:type="simple">Talas Region</named-content>; locality: <named-content xmlns:xlink="http://www.w3.org/1999/xlink" content-type="dwc:locality" xlink:type="simple">Talas Valley, Kök-Say Village</named-content>; verbatimElevation: <named-content xmlns:xlink="http://www.w3.org/1999/xlink" content-type="dwc:verbatimElevation" xlink:type="simple">1220</named-content>; decimalLatitude: <named-content xmlns:xlink="http://www.w3.org/1999/xlink" content-type="dwc:decimalLatitude" xlink:type="simple">42.510106</named-content>; decimalLongitude: <named-content xmlns:xlink="http://www.w3.org/1999/xlink" content-type="dwc:decimalLongitude" xlink:type="simple">71.117674</named-content>; <bold>Identification:</bold> identifiedBy: <named-content xmlns:xlink="http://www.w3.org/1999/xlink" content-type="dwc:identifiedBy" xlink:type="simple">A.N.Sennikov</named-content>; dateIdentified: <named-content xmlns:xlink="http://www.w3.org/1999/xlink" content-type="dwc:dateIdentified" xlink:type="simple">08/08/2013</named-content>; <bold>Event:</bold> eventDate: <named-content xmlns:xlink="http://www.w3.org/1999/xlink" content-type="dwc:eventDate" xlink:type="simple">08/08/2013</named-content>; year: <named-content xmlns:xlink="http://www.w3.org/1999/xlink" content-type="dwc:year" xlink:type="simple">2013</named-content>; month: <named-content xmlns:xlink="http://www.w3.org/1999/xlink" content-type="dwc:month" xlink:type="simple">8</named-content>; day: <named-content xmlns:xlink="http://www.w3.org/1999/xlink" content-type="dwc:day" xlink:type="simple">8</named-content>; habitat: <named-content xmlns:xlink="http://www.w3.org/1999/xlink" content-type="dwc:habitat" xlink:type="simple">Remnants of old cultivation along an artificial brook, dispersed and established</named-content>; fieldNumber: <named-content xmlns:xlink="http://www.w3.org/1999/xlink" content-type="dwc:fieldNumber" xlink:type="simple">195</named-content>; eventRemarks: <named-content xmlns:xlink="http://www.w3.org/1999/xlink" content-type="dwc:eventRemarks" xlink:type="simple">alien plant</named-content>; <bold>Record Level:</bold> collectionID: <named-content xmlns:xlink="http://www.w3.org/1999/xlink" content-type="dwc:collectionID" xlink:type="simple">88420</named-content>; institutionCode: <named-content xmlns:xlink="http://www.w3.org/1999/xlink" content-type="dwc:institutionCode" xlink:type="simple">FRU</named-content>; basisOfRecord: <named-content xmlns:xlink="http://www.w3.org/1999/xlink" content-type="dwc:basisOfRecord" xlink:type="simple">specimen</named-content></p></list-item></list></tp:treatment-sec><tp:treatment-sec sec-type="Native distribution and occurrence in Central Asia"><title>Native distribution and occurrence in Central Asia</title><p>This economically important species is very commonly cultivated in Europe as forage and ornamental plant, often escaping and getting established (<xref ref-type="bibr" rid="B419525">Tzvelev 1976</xref>). Its native distribution area lies in Europe, the Mediterranean and Western Asia (<xref ref-type="bibr" rid="B419525">Tzvelev 1976</xref>). In the mountainous Central Asia, in addition to the native occurrence in Turkmenistan (<xref ref-type="bibr" rid="B419488">Rozhevits 1932</xref>, <xref ref-type="bibr" rid="B419399">Nikitin and Geldykhanov 1988</xref>), it was locally cultivated on experimental fields but had never been commonly introduced (<xref ref-type="bibr" rid="B419511">Sidorenko 1957</xref>). In Kazakhstan <italic><tp:taxon-name><tp:taxon-name-part taxon-name-part-type="genus">Arrhenatherum</tp:taxon-name-part> <tp:taxon-name-part taxon-name-part-type="species">elatius</tp:taxon-name-part></tp:taxon-name></italic> was cultivated for artificial grasslands and lawns, and characterized as easy to run wild (<xref ref-type="bibr" rid="B419241">Gamayunova 1956</xref>).</p></tp:treatment-sec><tp:treatment-sec sec-type="Occurrence in Kyrgyzstan"><title>Occurrence in Kyrgyzstan</title><p>This species has never been reported from Kyrgyzstan. We observed <italic><tp:taxon-name><tp:taxon-name-part taxon-name-part-type="genus">Arrhenatherum</tp:taxon-name-part> <tp:taxon-name-part taxon-name-part-type="species">elatius</tp:taxon-name-part></tp:taxon-name></italic> growing as self-sawn relics of abandoned cultivation in the private garden in Kök-Say Village (southwestern part of the Talas Depression), originally planted for forage and now spreading along artificial brooks outside the village. Another record (Fig. <xref ref-type="fig" rid="F465233">8</xref>) comes from a student excursion to the northern side of the Ysyk-Köl Lake, where the species was cultivated as ornamental plant in the resort area.</p></tp:treatment-sec><tp:treatment-sec sec-type="Invasion status in Kyrgyzstan"><title>Invasion status in Kyrgyzstan</title><p>The species may be considered locally established at Kök-Say because of its persistence and spread from the place of original cultivation. In the observed place the species does not show obvious threats to the native vegetation. The invasion status of the other locality is not ascertained.</p></tp:treatment-sec><tp:treatment-sec><!--Section generated to contain objects referenced in tp:taxon-treatment.--><fig id="F465233" position="float" orientation="portrait"><label>Figure 8.</label><caption><p>Distribution of <italic><tp:taxon-name><tp:taxon-name-part taxon-name-part-type="genus">Arrhenatherum</tp:taxon-name-part> <tp:taxon-name-part taxon-name-part-type="species">elatius</tp:taxon-name-part></tp:taxon-name></italic>, <italic><tp:taxon-name><tp:taxon-name-part taxon-name-part-type="genus">Centaurea</tp:taxon-name-part> <tp:taxon-name-part taxon-name-part-type="species">solstitialis</tp:taxon-name-part></tp:taxon-name></italic>, <italic><tp:taxon-name><tp:taxon-name-part taxon-name-part-type="genus">Chenopodium</tp:taxon-name-part> <tp:taxon-name-part taxon-name-part-type="species">vulvaria</tp:taxon-name-part></tp:taxon-name></italic> and <italic><tp:taxon-name><tp:taxon-name-part taxon-name-part-type="genus">Crambe</tp:taxon-name-part> <tp:taxon-name-part taxon-name-part-type="species">orientalis</tp:taxon-name-part></tp:taxon-name></italic> in Kyrgyzstan.</p></caption><graphic xmlns:xlink="http://www.w3.org/1999/xlink" xlink:href="biodiversity_data_journal-2-e1018-g008.jpg" position="float" orientation="portrait" xlink:type="simple"/></fig></tp:treatment-sec><ref-list><ref id="B419525"><element-citation xmlns:xlink="http://www.w3.org/1999/xlink" publication-type="book" xlink:type="simple"><person-group person-group-type="author"><name name-style="western"><surname>Tzvelev</surname><given-names>N. N.</given-names></name></person-group><year>1976</year><article-title>Злаки СССР</article-title><trans-title>Grasses of the USSR</trans-title><publisher-name>Science Publishers</publisher-name><publisher-loc>Leningrad</publisher-loc><size units="page">788</size><comment content-type="language">Russian</comment></element-citation></ref><ref id="B419488"><element-citation xmlns:xlink="http://www.w3.org/1999/xlink" publication-type="chapter" xlink:type="simple"><person-group person-group-type="author"><name name-style="western"><surname>Rozhevits</surname><given-names>R. Yu.</given-names></name></person-group><year>1932</year><chapter-title><tp:taxon-name>
              <tp:taxon-name-part taxon-name-part-type="familia">Gramineae</tp:taxon-name-part>
            </tp:taxon-name></chapter-title><person-group person-group-type="editor"><name name-style="western"><surname>Fedtschenko</surname><given-names>B. A.</given-names></name><name name-style="western"><surname>Popov</surname><given-names>M. G.</given-names></name></person-group><article-title>Flora of Turkmenistan</article-title><volume>1</volume><publisher-name>Academy of Sciences of the USSR &amp; Botanical Institute of the Turkmen SSR</publisher-name><publisher-loc>Leningrad</publisher-loc><size units="page">45–212</size><comment content-type="language">Russian</comment></element-citation></ref><ref id="B419399"><element-citation xmlns:xlink="http://www.w3.org/1999/xlink" publication-type="book" xlink:type="simple"><person-group person-group-type="author"><name name-style="western"><surname>Nikitin</surname><given-names>V. V.</given-names></name><name name-style="western"><surname>Geldykhanov</surname><given-names>A. M.</given-names></name></person-group><year>1988</year><article-title>Определитель растений Туркменистана</article-title><trans-title>Manual of vascular plants of Turkmenistan</trans-title><publisher-name>Science Publishers</publisher-name><publisher-loc>Leningrad</publisher-loc><size units="page">680</size><comment content-type="language">Russian</comment></element-citation></ref><ref id="B419511"><element-citation xmlns:xlink="http://www.w3.org/1999/xlink" publication-type="chapter" xlink:type="simple"><person-group person-group-type="author"><name name-style="western"><surname>Sidorenko</surname><given-names>G. T.</given-names></name></person-group><year>1957</year><chapter-title><italic><tp:taxon-name><tp:taxon-name-part taxon-name-part-type="genus">Arrhenatherum</tp:taxon-name-part></tp:taxon-name></italic> P.B.</chapter-title><person-group person-group-type="editor"><name name-style="western"><surname>Ovchinnikov</surname><given-names>P. N.</given-names></name></person-group><article-title>Flora of Tajik SSR</article-title><volume>1</volume><publisher-name>Academy of Sciences of the USSR</publisher-name><publisher-loc>Moscow &amp; Leningrad</publisher-loc><size units="page">352–353</size><comment content-type="language">Russian</comment></element-citation></ref><ref id="B419241"><element-citation xmlns:xlink="http://www.w3.org/1999/xlink" publication-type="chapter" xlink:type="simple"><person-group person-group-type="author"><name name-style="western"><surname>Gamayunova</surname><given-names>A. P.</given-names></name></person-group><year>1956</year><chapter-title><italic><tp:taxon-name><tp:taxon-name-part taxon-name-part-type="genus">Arrhenatherum</tp:taxon-name-part></tp:taxon-name></italic> P.B.</chapter-title><person-group person-group-type="editor"><name name-style="western"><surname>Pavlov</surname><given-names>N. V.</given-names></name></person-group><article-title>Flora of Kazakhstan</article-title><volume>1</volume><publisher-name>Academy of Sciences of the Kazakh SSR</publisher-name><publisher-loc>Alma-Ata</publisher-loc><size units="page">199–199</size><comment content-type="language">Russian</comment></element-citation></ref></ref-list></tp:taxon-treatment>
