# Supplementary material for: New records in vascular plants alien to Kyrgyzstan
Source: Biodivers Data J. 2014 Jan 21;(2):e1018. doi: 10.3897/BDJ.2.e1018 (PMC4030214; doi:10.3897/BDJ.2.e1018)
Supplement: XML Treatment for Tragus racemosus [file BDJ.2.e1018-treatment9.xml]

<!DOCTYPE tp:taxon-treatment
  PUBLIC "-//TaxonX//DTD Taxonomic Treatment Publishing DTD v0 20100105//EN" "tax-treatment-NSO.dtd">
<tp:taxon-treatment xmlns:tp="http://www.plazi.org/taxpub"><tp:treatment-meta><mixed-citation publication-type="journal"><person-group><name><surname>Lazkov</surname><given-names>Georgy</given-names></name><name><surname>Sennikov</surname><given-names>Alexander</given-names></name></person-group><article-title>New records in vascular plants alien to Kyrgyzstan</article-title><source>Biodivers Data J</source><day>21</day><month>1</month><year>2014</year><volume>2014</volume><issue>2</issue><pub-id pub-id-type="doi">10.3897/BDJ.2.e1018</pub-id></mixed-citation></tp:treatment-meta><tp:nomenclature><tp:taxon-name>
            <tp:taxon-name-part taxon-name-part-type="genus">Tragus</tp:taxon-name-part>
            <tp:taxon-name-part taxon-name-part-type="species">racemosus</tp:taxon-name-part>
            <object-id xmlns:xlink="http://www.w3.org/1999/xlink" xlink:type="simple" object-id-type="IPNI">urn:lsid:ipni.org:names:1084305-2</object-id>
          </tp:taxon-name><tp:taxon-authority>(L.) All. 1785</tp:taxon-authority></tp:nomenclature><tp:treatment-sec sec-type="materials"><title>Materials</title><list list-type="alpha-lower" list-content="occurrences"><list-item><p><bold>Type status:</bold> <named-content xmlns:xlink="http://www.w3.org/1999/xlink" content-type="dwc:typeStatus" xlink:type="simple">Other material</named-content>. <bold>Occurrence:</bold> catalogNumber: <named-content xmlns:xlink="http://www.w3.org/1999/xlink" content-type="dwc:catalogNumber" xlink:type="simple">34</named-content>; recordedBy: <named-content xmlns:xlink="http://www.w3.org/1999/xlink" content-type="dwc:recordedBy" xlink:type="simple">G.Lazkov</named-content>; <bold>Taxon:</bold> family: <named-content xmlns:xlink="http://www.w3.org/1999/xlink" content-type="dwc:family" xlink:type="simple"><tp:taxon-name><tp:taxon-name-part taxon-name-part-type="familia">Poaceae</tp:taxon-name-part></tp:taxon-name></named-content>; genus: <named-content xmlns:xlink="http://www.w3.org/1999/xlink" content-type="dwc:genus" xlink:type="simple"><tp:taxon-name><tp:taxon-name-part taxon-name-part-type="genus">Tragus</tp:taxon-name-part></tp:taxon-name></named-content>; specificEpithet: <named-content xmlns:xlink="http://www.w3.org/1999/xlink" content-type="dwc:specificEpithet" xlink:type="simple">racemosus</named-content>; taxonRank: <named-content xmlns:xlink="http://www.w3.org/1999/xlink" content-type="dwc:taxonRank" xlink:type="simple">species</named-content>; scientificNameAuthorship: <named-content xmlns:xlink="http://www.w3.org/1999/xlink" content-type="dwc:scientificNameAuthorship" xlink:type="simple">(L.) Desf.</named-content>; <bold>Location:</bold> continent: <named-content xmlns:xlink="http://www.w3.org/1999/xlink" content-type="dwc:continent" xlink:type="simple">Asia</named-content>; country: <named-content xmlns:xlink="http://www.w3.org/1999/xlink" content-type="dwc:country" xlink:type="simple">Kyrgyzstan</named-content>; stateProvince: <named-content xmlns:xlink="http://www.w3.org/1999/xlink" content-type="dwc:stateProvince" xlink:type="simple">Chüy Region</named-content>; locality: <named-content xmlns:xlink="http://www.w3.org/1999/xlink" content-type="dwc:locality" xlink:type="simple">Chüy Depression, Tokmok Town</named-content>; decimalLatitude: <named-content xmlns:xlink="http://www.w3.org/1999/xlink" content-type="dwc:decimalLatitude" xlink:type="simple">42.857</named-content>; decimalLongitude: <named-content xmlns:xlink="http://www.w3.org/1999/xlink" content-type="dwc:decimalLongitude" xlink:type="simple">75.29</named-content>; <bold>Identification:</bold> identifiedBy: <named-content xmlns:xlink="http://www.w3.org/1999/xlink" content-type="dwc:identifiedBy" xlink:type="simple">G.A.Lazkov</named-content>; dateIdentified: <named-content xmlns:xlink="http://www.w3.org/1999/xlink" content-type="dwc:dateIdentified" xlink:type="simple">06/18/2013</named-content>; <bold>Event:</bold> eventDate: <named-content xmlns:xlink="http://www.w3.org/1999/xlink" content-type="dwc:eventDate" xlink:type="simple">06/18/2013</named-content>; year: <named-content xmlns:xlink="http://www.w3.org/1999/xlink" content-type="dwc:year" xlink:type="simple">2013</named-content>; month: <named-content xmlns:xlink="http://www.w3.org/1999/xlink" content-type="dwc:month" xlink:type="simple">6</named-content>; day: <named-content xmlns:xlink="http://www.w3.org/1999/xlink" content-type="dwc:day" xlink:type="simple">18</named-content>; habitat: <named-content xmlns:xlink="http://www.w3.org/1999/xlink" content-type="dwc:habitat" xlink:type="simple">side of by-pass highway</named-content>; eventRemarks: <named-content xmlns:xlink="http://www.w3.org/1999/xlink" content-type="dwc:eventRemarks" xlink:type="simple">alien plant</named-content>; <bold>Record Level:</bold> collectionID: <named-content xmlns:xlink="http://www.w3.org/1999/xlink" content-type="dwc:collectionID" xlink:type="simple">88420</named-content>; institutionCode: <named-content xmlns:xlink="http://www.w3.org/1999/xlink" content-type="dwc:institutionCode" xlink:type="simple">FRU</named-content>; basisOfRecord: <named-content xmlns:xlink="http://www.w3.org/1999/xlink" content-type="dwc:basisOfRecord" xlink:type="simple">specimen</named-content></p></list-item></list></tp:treatment-sec><tp:treatment-sec sec-type="Native distribution and occurrence in Central Asia"><title>Native distribution and occurrence in Central Asia</title><p><italic><tp:taxon-name><tp:taxon-name-part taxon-name-part-type="genus">Tragus</tp:taxon-name-part> <tp:taxon-name-part taxon-name-part-type="species">racemosus</tp:taxon-name-part></tp:taxon-name></italic> is mainly zoochorous because its diasporas may easily get attached to the cattle’s wool (<xref ref-type="bibr" rid="B419525">Tzvelev 1976</xref>). This pasture weed, widely distributed in the Mediterranean, southeastern Europe, Asia Minor and Iran, has not been recorded in Central Asia outside its native area in Turkmenistan and doubtfully native presence in the westernmost Kazakhstan (<xref ref-type="bibr" rid="B419525">Tzvelev 1976</xref>).</p></tp:treatment-sec><tp:treatment-sec sec-type="Occurrence in Kyrgyzstan"><title>Occurrence in Kyrgyzstan</title><p>The present record is the first in Kyrgyzstan and also the first alien occurrence recorded with certainty in Central Asia. A few mature plants (Fig. <xref ref-type="fig" rid="F421085">7</xref>) were observed along the roadside close to Tokmok Town, eastern part of the Chüy Depression (Fig. <xref ref-type="fig" rid="F465235">9</xref>). Diasporas of <italic><tp:taxon-name><tp:taxon-name-part taxon-name-part-type="genus">Tragus</tp:taxon-name-part> <tp:taxon-name-part taxon-name-part-type="species">racemosus</tp:taxon-name-part></tp:taxon-name></italic> may have been transported to the place with cattle because roadsides of any kind in the proximity of villages and towns are commonly used as pathways for cattle.</p></tp:treatment-sec><tp:treatment-sec sec-type="Invasion status in Kyrgyzstan"><title>Invasion status in Kyrgyzstan</title><p>The invasion status of <italic><tp:taxon-name><tp:taxon-name-part taxon-name-part-type="genus">Tragus</tp:taxon-name-part> <tp:taxon-name-part taxon-name-part-type="species">racemosus</tp:taxon-name-part></tp:taxon-name></italic> in Kyrgyzstan is not ascertained yet but its only known occurrence is likely ephemerous. For this reason the species is provisionally assessed as a casual alien in the country.</p></tp:treatment-sec><tp:treatment-sec><!--Section generated to contain objects referenced in tp:taxon-treatment.--><fig id="F421085" position="float" orientation="portrait"><label>Figure 7.</label><caption><p>A sparse colony of <italic><tp:taxon-name><tp:taxon-name-part taxon-name-part-type="genus">Tragus</tp:taxon-name-part> <tp:taxon-name-part taxon-name-part-type="species">racemosus</tp:taxon-name-part></tp:taxon-name></italic> on a roadside nearby Tokmok Town. 18.06.2013. Photo: G.Lazkov.</p></caption><graphic xmlns:xlink="http://www.w3.org/1999/xlink" xlink:href="biodiversity_data_journal-2-e1018-g007.jpg" position="float" orientation="portrait" xlink:type="simple"/></fig><fig id="F465235" position="float" orientation="portrait"><label>Figure 9.</label><caption><p>Distribution of <italic><tp:taxon-name><tp:taxon-name-part taxon-name-part-type="genus">Glaucium</tp:taxon-name-part> <tp:taxon-name-part taxon-name-part-type="species">corniculatum</tp:taxon-name-part></tp:taxon-name></italic>, <italic><tp:taxon-name><tp:taxon-name-part taxon-name-part-type="genus">Hirschfeldia</tp:taxon-name-part> <tp:taxon-name-part taxon-name-part-type="species">incana</tp:taxon-name-part></tp:taxon-name></italic>, <italic><tp:taxon-name><tp:taxon-name-part taxon-name-part-type="genus">Salvia</tp:taxon-name-part> <tp:taxon-name-part taxon-name-part-type="species">aethiopis</tp:taxon-name-part></tp:taxon-name></italic> and <italic><tp:taxon-name><tp:taxon-name-part taxon-name-part-type="genus">Tragus</tp:taxon-name-part> <tp:taxon-name-part taxon-name-part-type="species">racemosus</tp:taxon-name-part></tp:taxon-name></italic> in Kyrgyzstan.</p></caption><graphic xmlns:xlink="http://www.w3.org/1999/xlink" xlink:href="biodiversity_data_journal-2-e1018-g009.jpg" position="float" orientation="portrait" xlink:type="simple"/></fig></tp:treatment-sec><ref-list><ref id="B419525"><element-citation xmlns:xlink="http://www.w3.org/1999/xlink" publication-type="book" xlink:type="simple"><person-group person-group-type="author"><name name-style="western"><surname>Tzvelev</surname><given-names>N. N.</given-names></name></person-group><year>1976</year><article-title>Злаки СССР</article-title><trans-title>Grasses of the USSR</trans-title><publisher-name>Science Publishers</publisher-name><publisher-loc>Leningrad</publisher-loc><size units="page">788</size><comment content-type="language">Russian</comment></element-citation></ref></ref-list></tp:taxon-treatment>
